# Supplementary material for: Genetic Mapping of QTL Associated with 100-Kernel Weight Using a DH Population in Maize
Source: Plants (Basel). 2025 Jun 6;14(12):1737. doi: 10.3390/plants14121737 (PMC12197198; doi:10.3390/plants14121737)
Supplement: Supplementary file 1 [file plants-14-01737-s001.zip]

Archive with 6 entries (6 files):
- Supplementary_FigureS1-S6.pdf
- Table.S1.xlsx
- Table.S2.xlsx
- Table.S3.xlsx
- Table.S4.xlsx
- Table.S5.xlsx
