# Supplementary material for: Genetic Mapping of QTL Associated with 100-Kernel Weight Using a DH Population in Maize
Source: Plants (Basel). 2025 Jun 6;14(12):1737. doi: 10.3390/plants14121737 (PMC12197198; doi:10.3390/plants14121737)
Supplement: Supplementary file 1 [file plants-14-01737-s001.zip › Table.S1.xlsx]

## Sheet: Sheet1
Table S1: Information of SNP map
Chr.	Mean		Max		Rec.	Crossover
	Genetic distance (cM)	Physical distance (Mb)	Genetic distance (cM)	Physical distance (Mb)
1	0.240	0.063	1.054	15.603	0.384	2.356
2	0.319	0.069	4.928	10.891	0.454	2.186
3	0.270	0.074	5.209	8.111	0.412	1.929
4	0.283	0.086	2.532	17.568	0.304	1.500
5	0.245	0.056	1.782	4.081	0.415	1.860
6	0.289	0.087	2.532	12.173	0.414	1.436
7	0.403	0.113	8.851	13.779	0.472	1.672
8	0.267	0.063	1.659	5.863	0.414	1.491
9	0.296	0.074	2.030	13.308	0.432	1.374
10	0.306	0.079	2.532	7.159	0.404	1.202
