# Supplementary material for: Genetic Mapping of QTL Associated with 100-Kernel Weight Using a DH Population in Maize
Source: Plants (Basel). 2025 Jun 6;14(12):1737. doi: 10.3390/plants14121737 (PMC12197198; doi:10.3390/plants14121737)
Supplement: Supplementary file 1 [file plants-14-01737-s001.zip › Table.S2.xlsx]

## Sheet: Sheet1
Table S2: Profile of the QTLs associated with HKW identified in this study
Env.	Chr.	Start (cM)	End (cM)	Start (Mb)	End (Mb)	LOD	PVE (%)	Add.
BJ2016	3	35.23	42.49	21.46	133.50	3.19	10.92	-2.58
	7	18.77	26.99	26.94	121.21	6.80	11.28	-2.80
BJ2017	3	38.58	45.60	49.90	156.32	5.13	4.94	-1.48
	4	28.03	31.14	73.55	156.36	6.90	5.53	-1.79
	7	24.54	31.73	112.01	128.20	6.20	3.87	-1.87
	8	34.00	41.51	121.15	143.65	4.30	3.25	-1.47
	10	20.93	28.33	10.31	79.47	13.36	11.85	2.21
	10	46.91	57.11	140.38	146.10	4.44	3.46	1.39
HN2018	1	18.66	25.28	21.84	32.37	4.52	4.80	1.78
	1	87.69	101.1	270.24	290.26	3.65	2.96	1.34
	2	20.43	30.28	12.05	22.13	6.44	6.26	1.78
	3	38.11	44.56	43.83	148.89	7.59	9.44	-2.27
	4	69.21	75.80	242.15	246.78	3.02	3.46	1.19
	7	22.34	29.65	95.25	124.34	7.22	6.99	-2.60
	8	56.18	75.43	170.14	181.04	3.01	2.95	-1.14
	9	23.31	30.63	20.00	102.11	3.94	2.58	-1.19
	10	23.14	26.03	13.80	61.49	13.02	11.94	2.67
