# Supplementary material for: Genetic Mapping of QTL Associated with 100-Kernel Weight Using a DH Population in Maize
Source: Plants (Basel). 2025 Jun 6;14(12):1737. doi: 10.3390/plants14121737 (PMC12197198; doi:10.3390/plants14121737)
Supplement: Supplementary file 1 [file plants-14-01737-s001.zip › Table.S3.xlsx]

## Sheet: Sheet1
Table S3: The profile of QTLs identified using the BLUP values of the DH population in this study
Chr.	Peak_SNP	Peak (cM)	Start (cM)	End (cM)	LOD	Var (%)	Add.
1	c1m3865	91.85	88.97	97.39	3.50	2.41	0.58
2	c2m562	22.40	18.80	34.35	3.58	4.07	0.54
3	c3m1085	40.41	35.23	43.30	5.19	4.62	-0.74
4	c4m984	29.18	28.03	31.02	5.61	4.51	-0.86
7	c7m560	26.64	23.38	29.65	6.68	4.68	-1.07
8	c8m1530	38.96	34.00	41.51	4.97	2.92	-0.74
10	c10m670	27.64	26.03	28.33	10.76	11.63	1.15
10	c10m1624	56.30	51.10	61.37	4.72	3.76	0.74
