# Supplementary material for: Genetic Mapping of QTL Associated with 100-Kernel Weight Using a DH Population in Maize
Source: Plants (Basel). 2025 Jun 6;14(12):1737. doi: 10.3390/plants14121737 (PMC12197198; doi:10.3390/plants14121737)
Supplement: Supplementary file 1 [file plants-14-01737-s001.zip › Table.S4.xlsx]

## Sheet: Sheet1
Table S4: The bin map constructed by using the SNPs identified in the DH population
Chr.	No.	Length (cM)	Mean (cM)	Max (cM)	Mean (Mb)	Max (Mb)	Rec.	Crossover
1	333	96.3	0.3	1.2	0.9	29.4	0.333333	2.24051
2	223	69.5	0.3	1.3	1.1	74.5	0.272727	2.06329
3	244	70.7	0.3	2.1	1.0	39.5	0.3	1.94304
4	177	56.2	0.3	1.3	1.4	52.1	0.214286	1.53797
5	261	74.3	0.3	2.3	0.9	31.9	0.333333	1.83544
6	158	57.5	0.4	2.2	1.1	18.8	0.363636	1.40506
7	135	63.6	0.5	4.7	1.3	34.7	0.384615	1.63924
8	200	62.4	0.3	1.7	0.9	33.1	0.333333	1.4557
9	135	51.6	0.4	2.1	1.2	40.3	0.333333	1.3038
10	123	42.1	0.3	2.6	1.2	40.5	0.25	1.18354
Overall	1989	644.1	0.3	4.7	1.0	74.5	0.3	1.66076
