# Supplementary material for: Genetic Mapping of QTL Associated with 100-Kernel Weight Using a DH Population in Maize
Source: Plants (Basel). 2025 Jun 6;14(12):1737. doi: 10.3390/plants14121737 (PMC12197198; doi:10.3390/plants14121737)
Supplement: Supplementary file 1 [file plants-14-01737-s001.zip › Table.S5.xlsx]

## Sheet: Sheet1
Table S5: The information of the environments
Environment	Location	Growing season	Latitude, longitude	Annual rainfall (mm)	Average daily temperature (℃)	Highest T (℃)
BJ2016	Shuangzhuang, Beijing	2016	N40°08′32.06″, E116°10′56.46″	680.6	12.1	37.8
BJ2017	Shuangzhuang, Beijing	2017	N40°08′32.06″, E116°10′56.46″	620.6	12.5	38.5
HN2018	Yazhou, Hainan	2018	N18°35′22.12″, E109°17′43.13″	2007.1	24.7	36.2
